# Supplementary material for: Occupational health risk perceptions and determinants: knowledge and attitude of sanitary workers in public hospitals of Ethiopia
Source: Front Public Health. 2025 May 9;13:1509595. doi: 10.3389/fpubh.2025.1509595 (PMC12098515; doi:10.3389/fpubh.2025.1509595)
Supplement: Supplementary file 1 [file Data_Sheet_1.ZIP]

Archive with 1 entries (1 files):
- Data Raw.dta for only knowledge and attitude2.dta
